# Supplementary material for: RNA targeting therapy for a prenatally enriched potassium channel associated with severe childhood epilepsy and premature death
Source: Nat Commun. 2026 Apr 29;17:5864. doi: 10.1038/s41467-026-72334-7 (PMC13333874; doi:10.1038/s41467-026-72334-7)
Supplement: Supplementary file 3 — Source Data [file 41467_2026_72334_MOESM3_ESM.xlsx]

## Sheet: 1B
-80	-70	-60	-50	-40	-30	-20	-10	0	10	20	30	40	50
WT
-0.180419	0.00273361	0.218689	0.472915	1.2766	2.96871	5.33328	7.77713	10.3631	13.3756	16.809	21.0598	26.3138	31.5186
-0.382706	-0.0136681	0.328034	0.546723	0.956765	1.27113	1.80419	3.14366	5.42623	8.24868	11.4607	15.5406	19.2925	23.2699
-0.683404	-0.0205021	0.574059	1.10711	1.93403	3.34184	5.33738	8.65189	18.5612	33.5551	50.4489	65.3266	78.6939	89.4439
-0.266527	-0.0478383	0.191353	0.382706	0.820084	1.97504	3.33501	4.8385	7.00489	10.1554	14.8982	20.8848	27.8009	35.25
-0.123013	0.00683404	0.116179	0.246025	0.252859	0.635565	1.85886	5.05719	11.816	21.411	34.218	48.0159	62.4768	73.9716
-0.280196	-0.00683404	0.198187	0.416876	0.498885	0.847421	1.606	3.75189	8.58355	16.1967	26.3794	36.0017	44.5306	55.3284
-0.157183	0.0341702	0.0820084	0.177685	0.266527	0.300698	0.738076	2.2894	5.8636	11.1326	17.0031	23.6253	29.7827	34.4025
-0.232357	0.0410042	0.150349	0.300698	0.150349	0.252859	1.27113	3.52636	9.56765	17.3243	26.0035	39.7604	62.1351	80.3478
-0.0478383	-0.0341702	0.0888425	0.328034	0.615063	1.64017	3.25984	4.90684	7.02539	11.0711	15.8413	21.6229	27.3498	34.4846
-0.157183	0.0136681	0.184519	0.396374	0.984101	2.37141	3.8954	6.04129	10.9276	19.9212	30.1723	39.1659	46.8883	53.4627
-0.218689	0.0136681	0.3212	0.553557	0.929429	1.33947	3.10949	5.63125	9.14394	14.5087	22.0329	31.2452	39.9449	49.1299
-0.751744	-0.109345	0.560391	1.16862	1.43515	2.48076	4.72915	7.89331	11.5564	16.634	21.9988	28.1016	34.1087	41.3049
-0.328034	0.109345	0.478383	0.929429	1.2643	2.00921	4.13459	8.18718	14.9392	24.4795	36.4459	48.5148	60.8229	67.9918
-0.444212	0.0751744	0.328034	0.77908	2.26207	2.10488	4.16193	6.4855	10.7841	16.4427	24.2472	33.2544	45.1251	59.914
-0.410042	-0.0205021	0.246025	0.519387	0.970433	1.55133	2.76095	4.46946	7.57895	11.8912	17.4268	23.8576	30.1449	36.9653
-0.312169	0.138864	0.822277	1.62868	2.28475	3.44654	6.48085	7.52182	14.1077	19.1238	23.73	29.6892	35.7032	44.0817
-0.902021	-0.43735	0.177695	0.79274	1.3668	3.25301	5.76792	7.17792	13.053	17.2081	22.9487	29.031	34.5529	42.4667
-0.984206	-0.546632	-0.0273204	0.437373	1.1071	1.39415	2.25523	3.96374	6.62903	9.59499	13.7637	18.5339	24.6845	31.2999
-0.738099	-0.0546408	0.697073	1.23013	2.51328	5.64491	7.09374	7.98434	14.0098	14.7888	21.8416	26.3521	31.3956	34.4162
-1.91355	-1.20277	-0.314409	0.492058	1.07978	0.79274	2.17323	3.66304	5.7406	8.31019	13.5861	17.7822	24.1242	29.9741
-0.273428	0.150352	0.64241	1.31214	1.70851	1.87252	2.50125	3.79973	4.61981	9.28063	14.1875	20.9668	29.2634	40.7855
0.232358	0.820082	1.31214	1.92721	2.36458	2.51493	6.43767	8.77491	12.1782	16.5384	20.8985	25.6823	30.1518	35.332
0.150352	1.17545	1.81786	2.54225	3.29401	3.70404	4.10043	4.44212	4.96152	7.64046	9.81367	13.5724	22.1833	32.489
-1.13447	-2.09113	0.423713	0.956774	1.88621	2.13222	2.76095	2.47393	5.37155	8.25551	11.2625	15.4449	19.5317	24.0148
0.0956662	0.560382	0.956774	1.40781	1.87252	1.17545	2.88396	4.14144	5.33055	8.76123	10.9345	16.9211	21.2675	26.2154
-0.0273204	0.779079	1.17545	1.55816	1.94087	2.6516	4.44212	4.73133	9.34897	14.4198	19.559	24.5342	30.6302	35.6463
Vehicle
-0.228062	0.0201231	0.167693	0.288432	0.570155	1.49582	3.53496	5.9162	10.1219	19.7743	30.4329	39.7164	46.6119	59.6986
-1.46228	0	1.42874	3.20629	6.31866	10.6787	16.3601	21.089	27.6894	35.021	45.2972	59.2023	72.7384	84.5306
-0.543325	-0.0670771	0.737848	1.62327	2.9581	4.68869	6.90223	9.00846	10.833	12.9727	15.0722	17.8358	20.6329	24.0069
-0.127447	0.00670771	0.14757	0.362216	0.825048	2.24038	4.25269	6.68759	12.3891	22.1891	31.6805	42.6476	51.7969	59.7657
-0.0536617	0.0134154	0.0268308	0.0603694	0.0737848	0.0939079	0.64394	1.744	3.59533	6.29183	9.46458	12.7447	16.9236	21.1964
-0.154277	-0.046954	0.254893	0.570155	1.44887	3.8301	6.37233	9.2231	16.1589	27.1461	38.5157	47.9467	57.579	64.2263
-0.268308	0.0268308	0.261601	0.509786	1.61656	4.3533	7.72728	11.1415	18.4127	32.9416	47.3564	59.8261	72.7652	82.0286
-0.254893	0.0134154	0.281724	0.543325	1.09336	1.744	2.50868	3.68924	6.19122	10.5177	17.5675	25.0332	38.6364	59.5376
-0.201231	0	0.248185	0.395755	0.536617	1.08665	1.5629	2.64284	6.45282	12.6709	20.7402	28.0114	34.5581	39.1395
-0.254893	0.00670771	0.32197	0.64394	1.37508	2.75016	5.32592	8.5255	13.7575	21.1964	31.0701	42.2653	53.4068	62.7104
-0.576863	0.0268308	0.677479	1.6568	3.13921	5.84242	8.9615	13.1337	19.3719	28.3803	38.5492	49.4224	58.9809	68.3918
-0.610402	0	0.583571	1.24093	2.61601	4.48075	6.41257	8.39805	11.5171	16.4138	22.3367	29.1517	36.2753	42.2183
-0.248185	-0.0402463	0.100616	0.355509	0.489663	1.00616	1.44216	2.88432	7.55288	15.032	23.2758	32.2775	41.5006	49.1474
-0.23477	0.0201231	0.214647	0.596986	1.93182	4.38684	6.84857	9.71276	14.4887	23.0946	32.9684	39.6962	48.2553	55.4929
-0.422586	0.0872002	0.637233	1.40191	1.55619	1.85133	3.44106	5.52045	11.8659	19.4591	28.1858	36.4564	43.9489	50.1066
-0.295139	0.0402463	0.295139	0.509786	0.610402	0.825048	1.5696	2.87761	4.79601	7.5663	10.9738	14.9112	19.3652	24.7783
-0.429293	-0.0402463	0.301847	0.496371	0.429293	0.96591	2.42148	6.01011	12.0605	21.0085	31.7744	44.6331	60.0206	76.2935
-0.295139	-0.0603694	0.228062	0.348801	0.0872002	0.14757	1.0464	3.08555	7.11017	12.1477	18.2181	25.1204	32.8678	40.9841
-1.77091	-0.160892	2.37452	4.14537	6.37233	8.03585	10.5445	13.5764	17.44	24.7649	36.0875	48.376	59.2962	73.6507
-0.456081	0.0938978	0.75127	1.12691	1.4757	2.02573	2.60259	3.46119	4.23927	10.2896	15.7095	22.3233	30.8018	41.4671
-3.28686	-1.6098	-0.268374	0.939088	1.8245	2.88432	2.48185	4.05145	6.81504	9.18957	13.5496	17.601	24.1746	31.5665
-1.34165	0.643943	2.2672	4.22586	6.30524	8.67979	11.0946	14.0862	17.5474	21.1964	25.5161	31.4055	39.4682	49.1273
-2.95145	-2.32085	-2.45493	-1.07327	-0.1743	0.711025	2.05256	3.40751	6.39916	11.0275	18.1376	26.8577	36.5436	46.6454
-2.92244	-0.986455	0.630535	3.3383	5.89848	8.40502	9.30386	12.5617	14.8423	27.5918	41.6044	55.0333	78.338	97.3825
0.0353009	-0.077792	0.18935	0.181912	0.198209	0.318687	0.579456	1.71569	4.38794	8.43709	14.3233	22.115	32.1223	42.1198
0.00450978	0.0210278	0.209996	0.407194	0.729519	1.27532	2.67482	5.98113	12.5463	21.9721	34.0545	49.6938	67.1222	84.8372
0.015285	-0.292003	0.173033	0.713028	0.939354	1.54647	2.71542	5.39261	10.7653	17.8951	26.6435	36.277	44.7345	52.2627
-0.222634	0.0313071	0.27448	0.409432	0.512755	0.282709	1.30574	4.02001	8.00269	12.9802	18.5761	24.9934	32.4674	40.6584
NT-ASO
-0.423092	0.0307703	0.461555	0.769258	1.14619	1.06927	1.50005	3.64628	7.4618	13.7313	21.0084	31.4627	37.9013	48.8017
-0.823106	0.323088	0.600021	0.907724	3.13088	4.77709	7.69258	12.9851	18.8776	28.0318	38.3783	50.5172	61.633	73.1564
-0.376936	-0.138466	0.0846184	0.138466	0.407707	0.423092	0.938495	2.56932	5.89252	10.6158	15.8698	22.5393	30.2165	39.3014
-2.04631	-0.215268	1.03082	2.63086	3.87707	5.9079	8.38492	11.6927	15.8313	21.9085	31.1396	42.74	56.1558	69.3717
-0.707814	-0.400036	0.353857	0.953885	1.32312	1.80006	2.38469	4.2463	6.30791	12.8005	20.0622	30.6626	40.5245	51.8172
-2.52323	0.430788	2.52317	3.03334	5.67958	8.31228	12.0183	16.0953	19.3724	26.0342	35.9859	46.6786	58.4482	69.6179
-1.66165	-0.984587	-0.0615052	1.53851	2.23085	3.1078	4.44632	6.23098	8.16953	11.4312	14.4467	18.1545	21.3392	25.1394
-0.215268	-0.999964	2.43208	6.58486	9.06186	11.8804	14.9082	19.1699	18.5083	29.9549	44.617	59.4636	76.7104	98.9727
0.166532	-0.00771563	0.0894368	-0.085702	0.0207031	0.121982	0.599468	1.96395	4.51554	8.51788	13.769	19.4417	26.4299	34.2409
-0.254378	-0.036265	0.317978	0.490289	0.0808835	0.453078	1.25216	3.36624	7.22605	13.1842	20.3848	28.9115	37.4664	45.257
-0.484686	-0.100687	0.335484	0.728928	1.13704	1.37211	2.00752	3.69871	7.96246	13.8176	20.3686	27.7458	34.6881	40.1652
-0.311338	0.0808297	0.236526	0.643748	1.02507	1.5588	2.30004	4.55354	11.3553	23.2467	35.3944	47.8142	57.8981	63.7169
0.048046	0.0636156	0.0526108	0.256822	-0.0526492	0.14237	0.360514	1.33989	5.02009	12.2487	22.3678	34.0806	46.3051	56.3793
-0.107688	0.0345052	0.169145	0.29437	0.382277	0.367407	0.761965	1.84837	5.32157	10.9058	17.3644	25.1852	33.6109	41.565
-0.154728	0.0303323	0.178666	0.556848	1.29563	3.2515	5.68305	8.26993	12.6186	19.488	29.4392	40.8597	51.6763	61.9562
-0.149271	-0.0236157	0.087139	0.284725	0.365478	0.43744	0.861577	3.48902	8.92097	18.1313	31.774	47.2658	61.1511	71.0164
-0.63249	0.0244841	0.669431	1.46717	2.69624	4.93339	7.68762	10.6547	15.53	23.1006	32.2616	42.4428	51.1473	59.5772
-0.647698	-0.0375791	0.626895	1.07798	1.47195	1.69619	2.1291	4.60564	10.5306	18.5536	29.0065	40.8368	52.3237	64.2437
ASO
-0.277402	0.0723658	0.349768	0.892511	1.16991	2.18303	4.10676	6.30788	8.32206	11.4278	15.0702	19.6051	24.4234	27.4749
-0.138701	0.0180914	0.277402	0.584957	0.910602	1.31464	2.24937	3.166	4.97515	7.26673	10.4026	14.1535	17.7296	21.8906
-0.307554	-0.0542743	0.277402	0.609078	1.05533	1.80311	2.42425	3.93187	6.23552	9.61258	13.2671	17.3678	21.7519	26.4437
-0.12664	0.0180914	-0.0180914	0.114579	0.675414	2.27952	4.37813	6.39231	10.1071	16.8431	23.8566	31.1233	38.5529	47.098
-0.223128	-0.012061	0.199006	0.621139	1.09152	1.59808	2.23731	3.3047	5.07163	8.41855	12.4891	16.2341	20.8052	26.1421
-0.530682	0.0241219	0.476408	1.00709	1.68853	2.79211	3.96203	5.40331	7.5984	11.5846	16.4331	21.6374	26.7995	32.0218
-0.144732	0.0180914	0.132671	0.277402	0.590987	1.49556	2.84036	4.60729	6.83253	10.891	16.4029	22.8133	30.5504	39.0232
-0.114579	0.0361829	0.241219	0.488469	0.687475	1.10961	1.72472	2.97906	6.33803	12.3444	20.5157	28.9463	36.8281	44.2818
-0.25328	0.0180914	0.132671	0.259311	0.283433	0.37992	0.651292	2.50868	7.14612	15.2028	25.4245	36.3216	48.9615	61.0888
-0.0723658	0.00603048	0.108549	0.162823	0.295494	0.693505	1.41716	3.29867	8.32206	16.7889	25.5451	34.9165	43.3893	49.6007
-0.639231	0.0542743	0.590987	1.31464	1.8212	4.02233	6.21139	9.61258	18.0733	29.3323	41.2786	53.3939	65.4126	78.3962
-0.50053	-0.108549	0.37389	0.711597	1.16991	1.6222	3.06348	5.59629	10.7101	17.2592	25.2556	32.5586	39.2524	46.5674
-0.331676	0.0180914	0.289463	0.560835	1.04327	1.90563	3.35295	5.33697	9.14221	14.7566	21.0886	27.9151	34.2169	40.6454
-0.796023	0	0.687475	1.33877	2.24334	3.63035	5.11988	7.20039	10.3664	15.4561	21.963	42.5028	56.6021	69.7304
-0.373872	-0.241278	-0.518718	1.42318	1.41113	2.60517	2.32777	3.72684	5.08972	7.41749	10.3362	13.6168	17.7658	21.9148
-1.88141	-0.989022	-0.313602	0.325636	1.15786	2.02624	3.03937	3.88362	5.23446	6.80238	8.37031	10.2639	12.459	14.7264
-1.88141	0.0964914	0.265346	1.7006	3.49768	5.72896	7.01949	9.03365	11.5061	13.8701	16.6441	20.1177	24.0978	28.1623
-1.08545	0.0603096	0.916638	1.62822	2.376	3.08761	3.96806	4.63141	5.27065	7.05567	8.901	11.1805	13.6289	15.8481
-1.33879	0.0603096	2.20715	4.42637	5.25857	5.94605	7.76725	9.47991	11.2287	13.46	15.9446	18.3568	20.7328	23.5551
0.221326	-0.0171456	0.0828664	0.515705	0.729766	1.22628	1.94062	4.2043	8.34792	13.5384	19.8924	27.3956	36.3799	46.6718
-0.941273	0.00414483	0.677197	1.27747	1.82639	2.47405	2.93031	3.86777	5.68281	8.2018	12.1574	16.3311	21.0832	26.3002
-0.591065	0.0446954	0.552196	1.06155	1.53573	2.15619	2.5364	2.89968	4.94758	8.60636	12.4971	17.4789	23.1705	28.1846
-0.168986	-0.012573	0.527592	1.60945	2.49802	4.48481	7.45975	13.5772	22.0479	30.1277	38.2745	45.8321	52.6497	58.7198
-0.419206	0.004681	0.681595	1.11858	1.77747	2.20962	1.69801	2.86985	4.81759	8.3605	11.9862	16.387	20.6869	24.3197

## Sheet: 1D
AHP				Threshold				Rheobase
Vehicle	NT-ASO	ASO		Vehicle	NT-ASO	ASO		Vehicle	NT-ASO	ASO
-14.2474	-15.5259	-18.3549		-37.7209	-42.3751	-38.6153		30.5176	14.5596	22.583
-22.9024	-20.9267	-24.7418		-37.1257	-37.4015	-37.2882		48.8281	24.4141	54.9316
-19.322	-15.6866	-20.2862		-38.5424	-44.9091	-40.4988		36.6211	32.959	36.4521
-17.6325	-17.3179	-27.0088		-42.9571	-40.3329	-34.9022		32.959	18.9209	60.7627
-17.6182	-19.6986	-21.6983		-38.4274	-37.4425	-46.0813		24.266	44.5557	40.4521
-18.2666	-20.7779	-31.1185		-37.7517	-41.9906	-45.3829		17.5928	48.8281	60.4248
-19.9584	-19.8018	-29.9219		-35.3089	-42.4358	-33.6371		22.446	22.583	66.5283
-15.5825	-21.4765	-25.1773		-42.2544	-35.9545	-35.4245		13.3463	46.9971	52.7627
		-27.1515				-33.3038				19.4128

## Sheet: 1E
AHP												Threshold
Vehicle				NT-ASO				ASO				Vehicle				NT-ASO				ASO
ACSF	PAX	APN		ACSF	PAX	APN		ACSF	PAX	APN		ACSF	PAX	APN		ACSF	PAX	APN		ACSF	PAX	APN
-14.2474	-21.6903	-21.1803		-15.5259	-15.6424	-16.4871		-18.3549	-18.5818	-14.8558		-37.7209	-36.1252	-34.6527		-42.3751	-42.0511	-39.8637		-38.6153	-39.2337	-38.9772
-22.9024	-17.6166	-22.6885		-20.9267	-16.9762	-26.4932		-24.7418	-24.6018	-16.3523		-37.1257	-41.9842	-35.1728		-37.4015	-36.1855	-35.7168		-37.2882	-36.6927	-38.3538
-19.322	-22.663	-22.0479		-15.6866	-14.7552	-19.013		-20.2862	-18.4262	-17.9711		-38.5424	-34.0387	-40.4064		-44.9091	-42.8619	-37.2707		-40.4988	-42.0444	-41.0804
-17.6325	-16.742	-15.3867		-17.3179	-23.2158	-14.3263		-27.0088	-22.9116	-23.7539		-42.9571	-39.9597	-39.8654		-40.3329	-36.4614	-38.2555		-34.9022	-39.1306	-36.1521
-17.6182	-17.7158	-24.0518		-19.6986	-19.4374	-18.5414		-21.6983	-19.2589	-21.4218		-38.4274	-40.6796	-36.9833		-37.4425	-37.7526	-37.672		-46.0813	-39.106	-37.0499
-18.2666	-21.1696	-17.6455		-20.7779	-24.4071	-14.9263		-31.1185	-20.426	-21.3145		-37.7517	-41.2236	-40.8109		-41.9906	-36.2314	-40.4478		-45.3829	-38.1373	-33.5561
-19.9584	-19.4397	-13.7637		-19.8018	-17.1274	-22.8804		-29.9219	-21.3315	-12.7361		-35.3089	-39.9017	-41.7936		-42.4358	-39.6048	-37.285		-33.6371	-36.0568	-45.0899
-15.5825	-19.4367	-15.4359		-21.4765	-18.9149	-17.8347		-25.1773	-21.6209	-16.6864		-42.2544	-35.4949	-39.4805		-35.9545	-41.22	-37.9973		-35.4245	-38.3461	-41.9531
	-12.2386	-19.8224			-12.8147			-27.1515	-20.0712	-23.6432			-44.4783	-39.5648			-41.5371			-33.3038	-39.8348	-35.6372
	-16.8466	-20.104							-19.5213	-18.4395			-43.3036	-37.4217							-41.3002	-41.4207
	-19.2343								-23.4256	-11.7244			-43.0673								-39.9747	-43.8482
									-14.6128	-18.3868											-43.1417	-42.5263
									-19.9473												-40.7522

## Sheet: 2C
0	10	20	30	40	50	60	70	80	90	100	110	120	130	140	150	160	170	180
Vehicle
0	1.4146	5.7873	8.78248	10.6814	11.2219	11.8507	11.1147	9.09967	8.19195	8.06808	7.61705	7.54476	7.65025	8.05102	7.60119	8.13982	6.17818	5.00186
0	0.727273	1.00248	0.944755	0.898116	1.02207	1.18949	1.1867	1.51757	1.63299	2.03008	2.16725	2.16725	2.11058	2.03008	2.52862	2.41209	1.63299	0.603023
NT-ASO
0	4.38378	8.11356	9.09209	11.8569	11.7985	12.3097	12.3406	10.426	10.1138	10.6939	10.2024	9.66742	9.03244	8.95886	7.86224	7.50571	7.63313	7.6004
0	1.61477	1.5525	1.62694	1.42256	1.63058	1.29023	1.22917	1.24859	1.63299	1.7355	1.62144	1.9533	2.02969	1.94277	1.91173	2.02632	1.988	2.93311
ASO
0	0.615042	1.51196	3.54696	5.40397	7.49757	9.00308	9.34194	9.5338	10.1298	12.6463	13.0184	14.0902	16.5538	16.0593	17.26	17.3711	17.9151	18.2189
0	0.5	0.925235	1.5	1.84774	2.07924	2.03753	2.35273	1.43925	1.35401	0.859125	1.6611	1.63299	1.37773	1.48003	2.00231	1.77951	2.11038	2.1688

## Sheet: 2D
AP Rundown				Spike Frequency Adaptation
Vehicle	NT-ASO	ASO		Vehicle	NT-ASO	ASO
-5.3716	-0.577291	-1.97998		1.28721	1.21051	1.04704
-13.5321	-10.1825	-11.3885		1.2198	1.07367	2.03086
-11.2132	2.329	-11.9615		1.26446	1.32499	1.90435
-13.7451	-13.1906	-6.38733		1.7591	1.31822	1.03587
-6.83679	-7.70433	2.45252		1.41675	1.06003	1.3546
-4.83856	-2.5667	-4.93342		1.60981	1.30386	1.05719
-8.96403	-12.5979	-1.58886		1.49233	1.2702	1.19483
-8.62681	-9.96573	-4.50304		1.7224	1.24009	1.06409
-9.181	-13.1513	4.52718		0.997362	2.32133	1.44305
-4.79126	-0.550842	-4.52482		1.75438	1.55432	1.37903
-14.3229	-10.1742	-7.72705		1.4071	1.42391	1.38636
	-6.42395	-2.97394			1.19981	1.04505
	-8.96861				1.27671

## Sheet: 2E
6-8 Hz				10-14 Hz				16-18 Hz
Vehicle	NT-ASO	ASO		Vehicle	NT-ASO	ASO		Vehicle	NT-ASO	ASO
-0.212178	-1.06838	2.04702		4.14705	-0.779485	-1.99385		-0.0394879	2.50147	-0.034705
4.03951	0.0602856	0.931178		0.834924	-0.252302	1.19967		0.975012	-1.42934	-0.133183
2.85882	1.794	-1.29614		0.101715	1.23621	-0.360681		-0.343201	0.639028	0.279276
2.74272	1.63645	0.407345		1.36948	0.72121	-1.36652		1.55947	-0.356441	-0.0734679
2.27957	1.78053	0.217614		1.83492	0.7013	-1.08867		0.307397	1.11716	-0.396146
0.262452	2.02399	-0.954797		2.77197	0.0678905	0.0047995		-0.297866	0.474524	-0.995871
0.181002	1.72132	1.72816		-0.455585	0.0491422	-0.525192		1.16647	0.151254	0.0768269
0.939526	1.78803	1.77189		1.22159	-0.114591	0.829349		0.801961	-0.979309	-1.3166
1.90686	1.43458	-1.23448		-0.0439447	-1.14551	2.17606		-1.49297	-0.663597	-0.0664008
-0.423683	1.4672	-0.987292		1.97345	1.35204	-0.259954		-0.069978	-1.89911	0.621265
2.7259	1.49444	-0.168111		1.11382	2.41085	-0.750289		1.84807	0.9694	-0.676491
-0.148752	1.99941	0.128168		1.43298	0.198755	0.827887		1.07082	-0.332755	-0.254687
1.54407	1.62876	-0.120115		0.776521	-1.19322	-0.243541			2.18966	-1.37668
4.34948	2.11544	0.479216		2.57323	-0.495984	-0.648489			-0.425593	-1.39618
0.486635	-0.88202	1.4756		1.35793	0.113356	-0.303431			-0.524421	-0.596053
-0.0303741	1.61973	-0.217127		-0.196582	2.15718	-0.295176			0.362478	-0.818
4.76442	1.0449	-1.01392		0.74907	0.147051	-0.423895			0.216561	-1.2848
2.46126	1.62558	-0.381419		-0.457921	0.651065	-0.479757			0.242082	-0.346692
-0.402235	1.2474	0.0539761		1.32806	0.0421423	4.20731			0.0685782	0.0376628
-0.177717	1.82249	-0.786964		1.45463	0.087059	0.528486			-0.397237	-0.6961
1.35686	1.14258			4.50569	2.06175	0.237467			-0.295109	-0.161989
-0.571181	1.58689			0.753382	-0.177466	0.983574			0.730009	-0.744261
3.43516	0.946542			1.01984	-0.68939	-0.16631			0.415621	-1.47755
0.101586	1.62276			3.21156	2.67644	0.512188			1.07049	-0.321155
2.12589	1.33114			1.91656	2.04993	-1.57957			1.76562	-1.1849
0.878208	1.5417			-0.307422	0.487483	-0.0166383			-0.271048	-0.134615
2.70931	1.1948			-1.69305	-0.159949	-0.539179			-0.748635	-0.540558
0.726063	1.31982			1.3432	0.73431	-0.500764			-0.935387	-0.214702
0.823252	-0.958			-0.240228	2.45833	-0.64187			-1.0853
1.76306	-0.438423			0.086554	2.40935	-0.142347			-0.21997
	0.173543			1.05018	-0.0300787	0.20122			-0.0211792
	3.97829			0.191433	0.0657071	0.360827			0.232047
	-0.0778038			-1.09507	-0.0842383				0.0139442
	1.75936				0.0679568
	1.27299
	0.692496
	1.1709
	2.74529
	-0.704838
	1.97957
	0.0577933
	2.63744
	0.176967
	0.327196
	1.90985
	0.6762
	0.508869
	0.483641
	1.86469
	1.15431
	1.89495
	0.575974
	1.12458
	1.03603
	1.92759
	1.21977

## Sheet: 2F
0	10	20	30	40	50	60	70	80	90	100	110	120	130	140	150	160	170	180
Vehicle
Baseline
0	1.4146	5.7873	8.78248	10.6814	11.2219	11.8507	11.1147	9.09967	8.19195	8.06808	7.61705	7.54476	7.65025	8.05102	7.60119	8.13982	6.17818	5.00186
0	0.727273	1.00248	0.944755	0.898116	1.02207	1.18949	1.1867	1.51757	1.63299	2.03008	2.16725	2.16725	2.11058	2.03008	2.52862	2.41209	1.63299	0.603023
PAX
0	2.79518	6.28414	8.79553	10.8371	12.0622	14.4347	14.836	16.537	17.681	17.1959	19.8378	19.2722	19.5516	20.0817	19.869	18.8024	18.1206	22.5722
0	1.25	2.08524	2.82685	3.22795	3.38062	3.67302	3.89024	4.10139	4.28869	4.64451	4.36606	4.55031	4.59425	4.6291	4.86147	4.88346	5.20988	4.53805
APN
0.205302	2.24115	4.97285	9.7212	8.64703	9.47165	10.4161	9.06929	8.36948	8.73123	7.60061	6.82499	6.11571	5.86564	6.63722	6.19262	5.74572	4.8315	3.8245
0.181818	1.33361	1.69198	2.31702	1.9834	2.48766	3.00083	3.09091	2.91477	3.31488	3.00413	3.07805	3.2249	3.24126	3.61905	3.61814	3.24534	2.33974	1.62826
NT-ASO
Baseline
0	4.38378	8.11356	9.09209	11.8569	11.7985	12.3097	12.3406	10.426	10.1138	10.6939	10.2024	9.66742	9.03244	8.95886	7.86224	7.50571	7.63313	7.6004
0	1.61477	1.5525	1.62694	1.42256	1.63058	1.29023	1.22917	1.24859	1.63299	1.7355	1.62144	1.9533	2.02969	1.94277	1.91173	2.02632	1.988	2.93311
PAX
0.366919	3.8624	8.47587	12.7668	18.0942	18.3453	18.8031	20.6752	21.681	22.1043	21.0193	21.8303	23.1635	23.4778	24.6966	25.1319	24.4371	24.5279	25.2031
0.288675	1.57586	2.58521	2.55604	2.44949	2.98049	3.94124	4.50925	4.80451	5.11859	5.91185	6.13868	6.36789	6.5676	6.67333	6.88113	6.91978	7.16124	7.96444
APN
0	5.80076	11.0222	10.3024	9.45521	10.3204	10.6496	11.3091	11.5892	12.0121	10.6513	11.8197	9.79765	8.13137	8.12559	7.48697	6.08633	4.57453	4.86396
0	1.68518	2.62522	2.37228	2.5987	3.18002	3.51127	3.5651	4.08566	4.16333	4.2457	4.21295	3.83648	3.78193	4.01512	3.80931	2.43709	1.79947	2.26428
ASO
Baseline
0	0.615042	1.51196	3.54696	5.40397	7.49757	9.00308	9.34194	9.5338	10.1298	12.6463	13.0184	14.0902	16.5538	16.0593	17.26	17.3711	17.9151	18.2189
0	0.5	0.925235	1.5	1.84774	2.07924	2.03753	2.35273	1.43925	1.35401	0.859125	1.6611	1.63299	1.37773	1.48003	2.00231	1.77951	2.11038	2.1688
PAX
0	2.83563	9.6256	14.9998	17.4342	19.4065	22.3122	23.3764	24.9338	25.0381	24.8738	26.2921	26.9963	26.6313	27.5711	26.529	26.2753	26.0382	25.0047
0	1.16428	1.48324	1.53478	1.97343	2.40486	2.79782	3.0037	3.23522	3.74537	4.24526	4.55156	4.84424	4.91087	5.06678	5.3831	5.80661	6.07362	5.16552
APN
0	4.5179	9.04524	10.8769	11.7166	11.6504	11.4581	8.92342	7.65306	6.56488	4.99653	3.74605	3.46878	3.31681	3.02155	3.18126	3.17593	2.96355	3.00215
0	1.32726	1.5109	1.93218	2.64842	2.83983	2.65223	2.36472	2.19825	1.88133	1.50957	0.622799	0.496452	0.508513	0.426401	0.426401	0.426401	0.3114	0.446401

## Sheet: 3E
-90	-85	-80	-75	-70	-65	-60	-55	-50	-45	-40	-35	-30	-25	-20	-15	-10	-5	0	5	10	15	20	25	30	35	40	45	50	55	60
Early ACSF
-0.458369	-0.0416699	0.0555599	0.194459	0.291689	0.388919	0.555599	0.666718	0.666718	0.513929	0.638938	0.666718	0.777838	1.41678	1.87515	2.93078	4.04198	6.11158	8.75068	12.5287	16.1957	21.4183	25.377	31.2246	36.1139	41.5171	45.8369	50.6706	56.6016	61.0325	66.1996
-0.151984	-0.151984	0.0651361	0.412529	0.238832	0.455953	0.455953	0.803345	0.673073	0.955329	1.06389	1.19416	1.23759	1.78039	2.12778	2.1712	3.0614	4.95034	8.38084	13.0924	19.7362	25.707	34.1096	39.2553	48.7218	54.7795	60.9891	67.1987	75.5579	81.8326	88.0857
-0.378589	-0.163482	0.0774387	0.232316	0.266733	0.490445	0.524862	0.533466	0.585092	0.533466	0.653926	0.499049	0.696948	1.11856	2.36618	3.51055	4.87864	6.53066	8.73336	10.9963	13.9045	17.2516	20.7794	24.2899	28.1102	31.8015	35.8713	39.27	43.6926	46.9192	51.1267
-0.616826	-0.157793	0	0.32993	0.559447	0.631171	0.918066	1.14758	1.19062	1.31972	1.59227	1.56358	1.63531	2.26648	2.68247	3.14151	3.78702	5.26454	8.40604	11.734	15.9657	21.0008	25.1608	29.3064	33.9398	36.5218	39.4195	42.8479	45.8316	48.5428	50.4219
-0.133123	-0.133123	-0.0147914	0.177497	0.236662	0.310619	0.502907	0.562073	0.547282	0.591656	0.547282	0.576864	1.05019	0.887484	1.84892	1.92288	2.48495	3.72743	5.63552	7.57319	10.5315	12.7206	15.3978	17.942	19.9388	23.1633	26.0329	27.2753	30.3815	33.2363	35.1444
-0.224501	-0.15647	0.0544244	0.197289	0.428592	0.598669	0.687108	0.925215	1.23135	1.36741	1.15652	1.72117	2.55114	2.74843	3.36751	4.79615	6.33364	8.09563	10.5175	12.538	16.062	18.0417	21.4772	23.6134	25.7632	28.117	30.6478	32.5934	34.4302	36.9134	39.5121
-0.438279	-0.213521	-0.112379	0.258472	0.393328	0.460755	0.752941	0.730465	0.842845	0.730465	0.629324	0.752941	0.932748	1.32608	1.3935	2.43863	4.06813	5.9561	10.3277	14.8116	18.8797	24.4762	29.286	35.0623	40.1419	45.2439	48.5029	53.751	58.2462	63.0673	66.5623
-0.66977	-0.452095	-0.11721	0.251164	0.368373	0.602793	0.786979	0.904189	0.870701	0.803724	0.736747	0.904189	1.12186	1.47349	2.6121	3.61676	5.79351	8.38886	12.6252	19.5405	25.6354	33.2541	39.349	45.4941	53.1965	59.71	65.9221	71.6486	76.5882	81.4607	86.5845
-0.18987	-0.0258914	0	0.129457	0.172609	0.267544	0.327957	0.457414	0.38837	0.37974	0.543719	0.664545	0.742219	1.06155	1.47581	2.35611	4.68634	6.30886	9.61432	12.3933	15.1982	19.3236	21.3863	24.8384	27.6175	29.5766	33.115	33.9091	35.8941	38.6126	40.8738
-0.150846	-0.150846	-0.0100564	0.120677	0.251409	0.281579	0.392199	0.482706	0.703946	0.784397	0.814567	1.08609	1.27716	1.66936	2.22246	3.40911	4.93768	7.34116	9.85525	12.9124	16.4422	19.0769	21.5206	24.1353	26.7198	29.3043	32.6028	34.1816	35.3281	38.7271	40.9093
-0.30365	-0.258103	0.0151825	0.030365	0.151825	0.334015	0.42511	0.501023	0.713578	0.895768	0.895768	1.00205	1.3057	1.913	2.97577	4.61548	6.66512	8.80585	11.8272	16.2908	21.0126	25.1878	29.2111	33.9936	39.0798	41.7519	45.4261	49.3431	51.7572	56.4486	57.4961
-0.418609	-0.428123	0.142708	0.190277	0.409095	0.456664	1.38902	1.15117	1.76006	2.25478	2.57825	3.56769	3.9197	4.27171	5.06136	5.96517	8.02016	10.5984	13.6238	18.9896	23.0711	27.5616	31.3671	34.6113	37.7604	40.5004	43.8968	45.2383	47.1791	48.6633	51.7648
-0.236653	-0.141992	-0.0236653	0.110438	0.331314	0.370756	1.838	0.34709	0.49697	0.512747	0.528524	0.638962	0.623185	1.03338	1.72756	2.50063	4.45696	7.24946	11.241	16.3448	21.3776	27.2229	32.3504	37.6987	42.4949	46.2735	50.6436	54.012	58.0588	60.1807	63.7226
Early NMDG
-0.211115	0	0.0904779	0.180956	0.165876	0.542867	0.452389	0.467469	0.633345	0.693664	0.693664	0.603186	0.723823	0.934938	1.17621	1.08573	1.47781	2.42782	3.408	4.1469	6.27313	8.29381	11.551	15.7432	17.8241	21.9258	25.1227	27.5656	29.0132	33.3713	37.2467
0	-0.0549999	0.0769998	0.11	0.0989998	0.307999	0.318999	0.252999	0.428999	0.417999	0.494999	0.703998	0.758998	0.769998	1.177	1.463	1.98	2.40899	3.16799	4.05899	4.39999	5.26899	6.53398	7.79898	9.12998	10.208	10.934	11.726	12.375	12.793	14.377
-0.0722105	-0.0120351	0.00601754	0.126368	0.180526	0.246719	0.270789	0.300877	0.355035	0.39114	0.409193	0.463351	0.469368	0.63786	0.698035	0.740158	1.08918	1.58863	2.16632	3.43602	4.96447	7.20902	9.09852	11.2468	14.2435	16.4881	19.196	21.4405	24.0461	25.7912	27.8311
-0.252908	-0.110242	0.0194544	0.259393	0.33721	0.408543	0.473392	0.609573	0.771693	0.940298	0.927329	1.04406	1.07648	1.19321	1.69254	1.97138	3.13865	4.23458	5.765	7.7299	9.20195	11.744	14.3055	16.7827	19.8889	21.9511	24.9471	26.8342	29.1298	32.223	33.3514
-0.237274	-0.0970666	-0.0431407	0.0970666	0.248059	0.345126	0.366696	0.377481	0.485333	0.452977	0.506903	0.377481	0.474548	0.528473	0.765747	0.905954	1.41286	2.22175	2.92278	4.57291	6.48189	9.52331	12.4245	16.0915	20.6967	24.2235	27.2757	31.2554	34.1135	37.4461	40.0238
-0.85441	0.0219079	0.460067	-0.328619	0.591514	0.85441	1.18303	1.40211	1.70882	1.97171	1.90599	1.70882	1.90599	2.73849	3.39573	4.05297	5.87133	7.95258	9.77094	13.802	17.9645	25.0627	31.3941	40.6173	49.0957	56.0624	63.7302	73.0849	78.299	87.6318	91.9476
-0.516282	-0.333085	0.11658	0.299777	0.416357	0.732788	0.999256	1.29903	1.36565	1.48223	1.64877	1.5655	1.98186	1.99851	2.59807	3.61398	4.56327	6.81159	8.71018	11.9578	17.9866	24.1154	31.9762	38.1549	43.5676	49.28	56.5246	61.5875	67.2	72.3128	77.1925
-0.403741	-0.389322	-0.108145	0.353274	0.353274	0.720967	1.11029	1.40589	1.6438	2.01871	2.06917	2.86945	3.25156	4.12393	5.08282	5.86146	6.70499	8.22623	10.1584	11.8599	13.6479	15.6738	16.7048	18.6875	20.4682	21.9246	23.3449	25.0103	26.7983	27.6779	29.5308
0.0478665	0	0.0683807	-0.00683807	0.136761	0.150438	0.0820569	0.341904	0.42396	0.485503	0.615426	1.21034	1.61378	1.90782	2.08561	2.3523	2.78993	3.43271	4.13703	6.34573	8.07576	10.4281	12.3769	15.0779	17.1157	19.0645	21.4305	24.3846	25.1915	27.0104	30.1969
-0.149152	0.0129698	0.103758	0.0907884	0.103758	0.214001	-0.0194547	0.188062	0.103758	0.207516	0.239941	0.220486	0.194547	0.27885	0.285335	0.466912	0.907884	1.29698	2.08165	3.63154	5.19439	7.77538	10.8816	14.5002	17.8205	20.8813	23.579	25.09	27.697	30.3882	31.4258
-0.0124168	0	-0.0745006	0.149001	0.198668	0.397336	0.161418	0.372503	0.335253	0.546338	0.583588	0.583588	0.682922	0.968508	1.42793	2.42127	4.4452	6.20838	8.57998	9.98308	13.2487	15.8314	20.4628	23.7284	27.2175	30.4211	32.3581	35.574	38.2188	40.9008	44.3279
-0.678331	-0.332244	-0.470679	0.456835	0.650644	0.650644	0.982888	1.14901	1.2736	1.71659	2.15958	2.20112	2.21496	2.93482	3.23938	4.80369	6.02192	7.71082	10.2857	12.2792	15.2694	18.8271	21.845	25.9565	28.6145	32.02	34.3595	37.1975	42.0704	45.3928	45.3928
-0.177879	0.0254113	0.00635283	-0.00635283	0.120704	0.165174	0.190585	0.247761	0.349406	0.489168	0.641636	0.686106	0.775046	0.971984	1.28327	1.65174	2.40137	3.22089	4.49781	6.34013	8.60809	12.1276	14.8148	18.0357	20.7229	23.01	25.8814	28.4861	31.4656	33.8987	35.6457
Late ACSF
-1.16201	-0.616868	0.0286915	0.645559	1.03289	1.57803	2.3527	2.63962	3.24214	3.87335	4.44718	5.04971	6.25475	7.6176	9.19563	11.3475	14.0875	16.6841	19.3955	22.4511	25.6502	29.4231	31.4746	33.9564	35.434	37.4711	38.3175	39.1496	40.039	41.3014	42.7073
-0.204448	-0.177781	0.00888904	0.133336	0.213337	0.328894	0.524453	0.631122	0.764457	0.960016	1.15558	1.03113	1.06668	1.57336	2.16004	3.42228	4.6223	6.88012	10.0091	13.8402	17.4314	21.8137	25.9204	30.4805	34.6761	37.4495	41.2896	43.3518	48.3742	49.592	52.632
-0.102987	-0.0343289	-0.0257467	0.145898	0.07724	0.0944045	0.137316	0.23172	0.197391	0.180227	0.102987	0.163062	0.111569	0.128733	0.248885	0.669414	1.08136	2.09406	3.83625	6.49674	8.99417	12.53	15.5767	19.0955	22.0048	25.0086	27.2142	29.9691	32.0289	33.7796	36.8435
-0.423086	-0.14667	0	0.220004	0.485138	0.722066	0.947712	1.22977	1.45541	1.72055	1.94055	2.00825	2.38056	5.51704	7.07399	8.33196	11.1469	14.368	18.0122	23.4502	28.6852	32.4422	36.2048	41.0619	46.9286	50.3867	50.0708	53.7262	55.5257	58.194	60.2587
-0.322628	-0.0586597	0	0.205309	0.375422	0.668721	0.662855	0.768442	0.862298	1.01481	1.1556	1.19666	1.33158	1.54275	1.70113	2.30533	3.45506	5.3615	8.08917	11.8434	16.1959	20.3021	23.939	28.227	32.2804	35.4891	38.6743	41.4607	44.3291	47.0861	49.0571
-1.78949	-0.94406	-0.218402	0.866563	2.26152	3.27603	4.96689	6.01662	7.50317	9.20107	10.2438	11.8923	13.9848	16.0138	18.3599	19.9944	23.4606	25.3417	28.8572	31.4217	33.8875	35.5643	38.4106	40.7003	42.1164	43.6452	44.7654	46.2237	46.3505	45.7799	45.5615
-0.107326	0	0	0.0119251	0.0715508	0.954011	0.381604	1.01364	0.643957	1.47872	1.03749	1.16866	1.72914	2.06305	2.77856	3.72064	6.63038	12.1636	21.2148	29.3001	37.1587	45.232	53.675	58.9221	65.0636	68.6888	70.4537	75.5934	72.5287	74.079	69.607
-0.36214	-0.221308	-0.0335315	0.248133	0.429203	0.72428	0.851699	0.972412	1.19372	1.30102	1.50892	1.52903	1.80399	1.97165	2.30696	2.79652	3.55434	4.44627	6.62582	8.4231	11.0251	13.1779	16.142	18.791	21.0779	23.8006	26.0271	28.086	30.1984	32.4786	34.2826
-0.221043	-0.110522	-0.207228	0.110522	0.124337	0.290119	0.34538	0.386826	0.303934	0.359195	0.566423	0.552608	0.566423	0.856542	1.87887	3.19131	4.9044	7.25298	11.2041	14.7546	18.4709	22.6293	27.5061	32.4933	37.3425	41.8877	46.8611	52.1938	57.043	62.0579	66.9346
-0.0578672	-0.0578672	0.0192891	0.0771562	-0.0192891	0.250758	0.356847	0.173601	0.270047	0.279691	0.154312	0.0289336	0.21218	0.115734	0.366492	1.71673	2.19895	4.15679	7.02122	10.8212	14.4089	18.8358	22.2403	26.9179	33.1289	36.4467	39.639	44.2202	48.8785	51.4053	53.8743
-1.77024	-0.583934	0.172107	0.51632	1.22933	1.9362	2.63692	2.83362	3.3315	3.57122	4.36414	4.88046	5.65494	6.31263	8.4025	11.4513	15.6003	21.0401	28.4837	37.1382	47.0036	56.2236	67.4351	78.7942	87.5655	96.429	105.741	115.484	124.212	132.547	141.158
-0.518575	-0.755995	0.531071	0.143702	0.899697	0.780987	1.28082	1.79939	1.71192	2.56788	2.69909	2.64286	2.54289	3.15519	3.64252	4.24232	5.47315	6.42908	8.02854	9.96539	11.6523	12.8894	15.8572	16.6881	18.7249	20.2182	22.1238	23.6233	24.7479	26.085	27.397
-1.15285	-0.359331	-0.164694	0.344359	0.733635	1.25766	1.7218	2.02124	2.27577	2.68001	2.69499	3.12918	3.83287	5.07556	6.81232	8.26462	10.7051	13.6396	17.4126	20.5717	24.8987	29.6898	33.6424	37.7897	41.1584	44.9613	48.3301	51.6539	54.3339	57.7176	60.8917
-0.647721	-0.202413	0.0809651	0.222654	0.526273	0.586997	0.688203	1.01206	1.21448	1.09303	1.29544	1.76099	1.84196	3.09692	5.46514	7.67144	11.5375	14.2701	18.9054	26.6982	33.4183	39.9968	47.3848	52.7285	59.9142	65.6829	73.1115	79.8923	84.062	91.3084	95.5186
-1.89508	-1.40497	0.130695	0.588129	1.9931	1.89508	2.28717	2.31984	3.3654	3.82284	3.85551	5.6199	6.73081	8.00509	10.1616	13.9191	18.428	23.3618	28.6876	34.1115	45.6453	51.69	60.3812	72.5032	78.7113	85.8668	92.9897	97.6294	102.955	105.373	108.804
-0.540963	-0.120214	-0.0300535	0.270481	0.330588	0.330588	0.661177	0.540963	0.901605	0.871551	1.23219	1.38246	2.64471	1.77316	2.91519	3.72663	5.49979	7.39316	10.9695	13.7344	19.655	23.2915	27.7694	33.5698	37.4467	39.4302	41.1733	45.2005	46.8233	47.2441	51.3013
-0.86055	-0.742666	0.365439	0.165037	1.06095	1.24957	2.25158	2.38125	3.02961	3.60724	4.40885	5.09257	5.35191	6.63684	7.30878	8.64086	10.3855	12.7432	14.818	16.5744	19.0146	21.891	24.0247	25.6161	27.6083	29.4002	30.4375	30.8973	33.644	35.6362	36.1431
-0.794954	-0.352402	0.0573678	0.376989	0.80315	1.18014	1.50795	1.80299	2.07344	2.22095	2.78644	3.33553	4.02394	4.80251	5.704	7.03166	8.95758	11.3588	14.2682	17.2103	19.5624	22.1686	24.5125	27.1678	29.2822	31.3228	33.429	34.9944	37.7972	39.2642	42.2801
-0.419637	-0.104909	0.174849	0.157364	0.297243	0.209819	0.192334	0.454607	0.367182	0.577001	0.577001	0.68191	0.804304	1.59112	2.6577	3.96907	4.82583	7.76329	9.19705	12.5541	16.5407	18.7438	21.9785	25.8427	28.4654	31.7525	34.6201	36.4035	39.2361	41.107	42.5757
-1.12344	-0.664655	0.141166	0.658773	1.17638	1.57047	1.97632	2.42334	2.92331	3.37621	4.12321	4.65847	5.11137	6.14659	7.42296	9.264	10.558	12.8872	14.8342	18.2163	20.7631	24.2276	27.3273	30.9565	35.1914	38.05	41.0851	45.6083	48.8257	51.7196	54.9428
-0.258345	-0.303935	0.0911805	-0.0455902	0.182361	0.212754	0.0151967	0.0759837	0.0303935	-0.121574	-0.121574	0.121574	0.258345	0.69905	1.82361	2.76581	4.80217	5.92673	7.9631	11.4128	14.5129	17.2939	21.4274	26.3056	29.0258	33.4176	35.7579	38.1894	41.6391	42.7636	45.5598
Late NMDG
-0.283046	-0.107098	0.00764988	0.0764988	0.298345	0.305995	0.451343	0.481943	0.466643	0.64259	0.466643	0.550792	0.497242	0.466643	0.497242	0.611991	0.742039	0.902686	1.36168	2.11137	3.3124	4.29158	6.3953	7.63458	9.65415	11.1688	13.0048	15.0244	16.845	19.0406	21.0601
-0.266614	-0.167287	0.0261386	-0.036594	0.188198	0.271841	0.292752	0.214336	0.334574	0.376396	0.371168	0.360713	0.245703	0.245703	0.266614	0.397307	0.501861	0.784158	1.32261	1.85061	3.0373	3.95738	6.09029	7.17766	9.07009	10.9416	12.7922	14.5644	16.3837	18.3336	19.719
-0.0636738	-0.0727701	0.0727701	0.100059	0.172829	0.127348	0.236503	0.209214	0.254695	0.345658	0.400236	0.491198	0.509391	0.573065	0.582161	0.764086	1.10974	1.78287	2.11943	3.01086	5.26674	7.41345	9.92402	12.5801	15.4636	18.6019	21.0397	23.0044	26.552	28.2348	30.5816
-0.387444	-0.227908	0.0227908	0.250699	0.490003	0.615353	0.774888	0.957215	1.01419	1.17373	1.39024	1.62954	1.82327	2.2449	2.43862	3.38444	4.79747	7.07655	8.47819	11.065	13.7657	17.6971	21.4348	25.6283	29.9358	33.6051	35.907	40.8298	43.5305	46.3566	50.288
-0.232216	-0.100627	0.0464431	0.100627	0.15481	0.356064	0.433469	0.479912	0.619241	0.688906	0.696647	0.712128	0.712128	0.719868	1.17656	1.21526	2.24475	2.6937	4.2031	5.50351	7.85662	11.3786	14.5367	19.8931	24.3981	29.1817	33.4932	38.2227	42.6038	48.1151	51.4667
-0.0861223	-0.0287074	-0.00717686	0.0287074	0.100476	0.150714	0.222483	0.244013	0.330135	0.38755	0.301428	0.495203	0.430611	0.459319	0.423435	0.588502	0.739216	1.32772	2.34683	3.53819	6.34434	8.82036	12.4016	15.9542	19.4995	23.131	27.3367	31.1619	34.2193	38.3172	41.1377

## Sheet: 4B
0	1.45985	2.91971	4.37956	5.83942	7.29927	8.75912	10.219	11.6788	13.1387	14.5985	16.0584	17.5182	18.9781	20.438	21.8978	23.3577	24.8175	26.2774	27.7372	29.1971	30.6569	32.1168	33.5766	35.0365	36.4964	37.9562	39.4161	40.8759	42.3358	43.7956	45.2555	46.7153	48.1752	49.635	51.0949	52.5547	54.0146	55.4745	56.9343	58.3942	59.854	61.3139	62.7737	64.2336	65.6934	67.1533	68.6131	70.073	71.5328
Vehicle
5	5	5	5	5	5	8	8	10	9	9	9	9	9	9	9	9	7	7	8	8	8	8	8	8	7	7	7	7	7	7	7	7	7	7	7	7	6	6	6	6	6	6	6	6	6	6	6	6	6
5	5	5	5	5	7	6	6	6	6	7	8	8	8	8	9	10	10	12	12	13	13	12	13	13	13	13	13	13	15	13	15	15	15	16	16	16	14	14	14	12	12	10	8	8	8	8	8	8	8
4	4	4	4	4	5	5	5	5	4	5	5	6	6	8	8	7	7	7	7	8	8	9	10	11	11	13	13	14	14	12	12	12	12	12	12	11	10	9	8	9	9	9	8	8	8	8	6	6	6
3	3	3	3	3	3	3	3	3	4	5	5	5	5	5	5	5	5	6	5	5	7	5	5	5	5	5	6	5	5	5	5	5	5	5	4	4	4	5	5	5	5	5	5	5	5	5	4	4	7
3	3	3	3	3	4	4	4	4	4	5	5	5	8	6	5	5	4	4	5	5	4	4	5	5	6	6	7	7	7	7	7	6	6	6	6	6	6	6	7	7	7	7	8	8	8	8	7	7	7
4	4	4	4	4	4	5	5	5	5	5	5	5	5	5	6	6	5	5	5	5	5	6	7	7	7	8	7	6	6	7	7	7	7	7	6	6	5	5	5	4	4	5	5	6	6	6	6	7	8
4	4	4	4	4	4	4	5	5	5	5	5	5	5	5	5	4	4	4	4	4	4	4	4	3	3	3	3	3	3	3	3	3	3	3	3	3	3	3	3	3	3	4	4	4	4	4	4	4	4
4	4	4	4	4	5	5	6	7	7	8	9	10	9	9	9	9	9	9	9	9	9	9	8	8	8	6	7	6	6	7	8	8	8	8	7	6	6	6	6	6	6	6	6	7	7	7	8	8	8
3	3	3	3	3	3	4	4	5	7	6	6	6	6	6	6	6	6	7	6	6	6	6	6	6	5	5	5	5	6	6	6	6	7	7	7	7	9	7	7	6	6	4	4	4	4	4	4	3	3
4	4	4	4	4	4	4	4	4	5	5	5	5	5	5	5	7	7	10	8	8	8	7	7	8	8	8	8	8	8	7	7	7	7	7	7	7	7	8	8	11	10	10	8	8	10	10	10	10	10
3	3	3	3	3	3	3	4	5	6	7	7	7	8	8	8	8	9	9	9	8	8	8	7	8	8	8	8	9	8	8	7	7	8	10	8	8	9	6	6	6	6	6	6	6	5	5	5	5	5
9	9	9	9	9	10	10	10	11	11	11	11	11	11	11	11	11	11	10	9	9	9	9	9	9	9	9	9	9	9	9	9	9	9	9	9	9	7	7	7	7	7	7	6	6	6	6	6	5	5
2	2	2	2	2	2	2	2	4	3	3	3	4	4	4	4	5	7	6	6	6	7	8	11	9	7	7	6	6	9	9	9	7	6	6	6	6	8	6	5	5	5	5	4	4	5	5	5	6	5
3	3	3	3	3	3	3	4	4	4	4	4	4	4	4	4	4	4	4	4	4	4	4	4	5	5	5	5	5	6	6	6	6	6	6	6	6	8	8	7	7	7	9	9	9	9	9	9	9	8
6	6	6	6	6	6	6	6	6	7	7	7	8	8	8	8	8	8	8	11	9	9	9	9	10	10	10	10	10	10	10	9	9	9	9	9	9	10	10	10	9	9	8	8	9	8	6	6	9	7
4	4	4	4	4	4	4	4	6	7	7	8	8	8	8	8	8	8	8	9	9	9	10	10	10	11	11	11	11	10	10	10	9	9	9	8	8	8	10	7	7	7	7	7	7	8	8	8	7	7
5	5	5	5	5	5	5	6	7	7	8	8	8	8	9	9	9	11	12	13	13	13	13	13	12	13	14	13	13	13	12	13	13	13	13	13	13	13	13	13	13	12	13	13	12	12	12	11	11	12
5	5	5	5	5	5	9	8	8	9	8	8	8	8	9	9	10	10	11	12	12	12	12	12	14	14	13	11	10	9	12	10	11	9	11	12	15	14	11	12	12	9	7	7	7	7	7	7	6	6
4	4	4	4	4	4	4	4	4	4	4	4	4	6	6	6	6	6	6	6	6	7	8	8	8	9	9	10	10	10	10	10	8	8	9	9	9	9	8	8	8	8	8	8	8	8	8	8	8	7
4	4	4	4	4	4	4	4	4	4	4	4	4	6	6	6	6	7	7	7	7	7	7	7	7	7	7	7	6	6	6	6	6	6	7	7	7	7	7	7	8	8	8	8	7	5	5	5	5	4
5	5	5	5	5	5	6	6	6	6	15	16	15	18	16	16	16	16	16	14	14	14	11	11	11	11	10	10	10	10	9	9	9	8	8	8	9	6	6	6	6	6	6	3	3	3	2	2	2	2
4	4	4	4	4	4	4	4	5	5	6	6	6	6	6	6	6	7	7	7	6	6	5	6	5	5	5	5	5	5	5	5	6	6	6	6	6	6	6	6	6	6	6	7	7	7	7	7	7	7
3	3	3	3	3	3	3	4	4	5	5	5	6	7	6	5	6	6	6	7	7	9	9	9	11	9	9	9	8	7	7	6	6	6	8	7	6	6	6	6	6	4	4	4	4	4	3	3	3	3
3	3	3	3	3	3	4	4	5	5	7	7	8	7	7	7	7	8	7	7	9	7	7	6	6	5	5	5	5	5	5	5	5	4	4	4	4	3	3	3	3	3	3	2	2	2	2	1	1	1
3	3	3	3	3	3	4	4	4	4	6	4	5	5	5	5	5	5	5	5	5	5	5	6	6	7	6	6	6	6	6	6	6	6	6	6	6	6	5	5	5	5	5	5	3	3	3	3	3	3
6	6	6	6	7	7	7	7	8	8	8	8	8	8	9	9	9	8	8	8	8	8	8	7	7	7	7	7	7	7	7	7	7	7	7	7	7	7	7	7	7	7	7	8	8	8	8	8	7	7
4	4	4	4	4	4	4	4	4	4	4	4	4	4	4	4	4	4	5	5	5	5	5	5	5	5	6	6	6	6	6	6	6	6	6	6	6	6	6	6	6	6	6	6	6	6	6	5	5	5
5	5	5	5	5	5	5	5	5	5	5	5	5	5	5	5	5	6	6	5	5	5	5	5	5	5	5	7	7	7	7	7	8	8	8	8	8	8	8	7	7	7	7	7	7	7	7	7	7	7
5	5	5	5	5	5	5	5	5	6	6	6	6	6	10	8	8	8	8	8	8	8	9	9	9	8	8	8	8	8	8	8	8	7	8	8	7	7	6	6	6	6	6	6	6	6	6	5	5	5
2	2	2	2	2	2	2	2	2	2	2	4	4	4	4	4	4	4	4	4	4	4	4	3	3	3	3	3	3	3	3	3	3	3	3	3	3	3	3	3	3	3	3	3	3	3	3	3	3	3
NT-ASO
3	3	3	3	3	3	3	3	3	3	3	6	7	4	5	5	6	6	6	7	8	8	7	7	6	6	6	6	6	7	7	7	7	8	8	8	8	8	8	8	9	8	8	8	8	8	8	8	9	9
3	3	3	3	3	3	4	4	7	5	5	5	5	8	7	7	7	7	7	7	9	9	9	9	8	9	9	11	9	9	10	10	9	9	10	10	11	11	11	10	10	10	10	10	9	11	10	10	10	10
4	4	4	4	4	6	4	3	3	3	3	2	2	2	2	2	2	2	2	2	1	1	1	1	1	1	1	1	1	1	1	0	0	0	0	0	0	0	0	0	0	0	0	0	0	0	0	0	0	0
6	6	6	6	6	6	6	7	7	7	8	8	9	10	10	12	12	12	15	16	13	13	13	13	13	12	12	12	12	11	11	12	11	10	10	10	10	10	10	10	10	11	9	7	7	7	7	6	7	7
3	3	3	3	3	3	3	3	3	3	3	3	3	3	3	3	3	3	3	3	3	3	3	3	3	3	2	2	2	2	3	3	3	3	3	3	2	2	2	2	2	2	2	2	2	2	2	2	2	2
2	2	2	2	2	2	2	2	2	3	3	3	3	3	3	3	3	3	3	3	3	3	3	3	3	4	4	5	5	5	5	4	5	5	5	5	3	3	2	2	2	2	2	2	2	2	2	2	2	2
3	3	3	3	3	3	3	3	3	4	4	4	4	4	4	5	4	5	5	5	5	7	4	4	6	4	4	4	4	4	3	2	2	2	1	1	1	1	1	1	1	1	1	1	1	1	1	1	1	1
3	3	3	4	4	4	4	4	4	4	4	4	4	5	5	5	4	4	4	4	4	4	4	3	3	3	3	3	3	3	3	3	3	3	3	3	3	3	3	3	3	3	3	3	3	3	3	3	3	3
6	6	6	6	6	6	7	7	8	10	10	10	10	10	12	12	11	11	11	11	11	11	11	10	11	11	11	11	10	10	10	10	9	8	8	8	9	8	9	9	12	12	13	10	11	10	10	10	10	10
4	4	4	4	4	4	4	4	4	4	4	4	4	4	4	5	5	5	5	5	5	5	5	5	5	5	5	6	5	5	5	6	6	7	7	7	7	8	7	7	7	7	7	7	7	7	7	7	7	7
5	5	5	5	5	5	6	7	8	8	8	7	9	9	8	8	7	7	7	7	6	6	6	6	6	6	6	6	5	4	3	2	2	1	1	1	1	1	1	1	1	1	1	1	1	1	1	1	1	1
5	5	5	5	6	6	6	8	8	8	8	8	8	7	7	7	7	7	7	8	8	8	8	9	9	8	7	6	6	7	8	8	8	7	7	7	7	7	8	8	8	8	8	9	12	11	8	8	8	10
4	4	4	4	4	4	4	4	4	5	6	7	12	10	11	10	9	10	9	10	8	8	8	8	7	7	6	6	6	6	6	7	6	7	7	7	7	7	7	8	8	8	8	7	7	6	6	5	5	4
3	3	3	3	3	3	3	5	5	5	5	5	5	5	5	5	5	5	5	5	5	5	5	5	5	5	5	4	5	5	6	6	6	6	6	6	5	5	5	5	5	5	4	6	6	6	6	6	6	6
2	2	2	2	2	2	2	3	5	5	5	5	5	5	5	5	4	7	7	6	6	5	5	5	5	5	5	5	5	5	5	5	4	4	4	4	4	4	3	3	3	3	3	3	3	3	3	3	3	3
4	4	4	4	5	7	6	6	5	4	5	5	5	5	5	5	5	5	5	5	5	5	5	5	5	5	7	7	6	6	6	6	6	6	6	6	6	6	6	7	7	7	7	7	7	7	7	7	7	5
5	5	5	5	5	6	7	7	7	9	10	8	10	10	9	9	8	9	8	9	6	6	6	6	6	6	6	4	4	4	3	3	2	2	2	2	4	4	4	5	2	2	2	2	2	2	1	1	1	1
ASO
5	5	5	5	5	5	5	7	7	6	5	5	4	3	2	2	1	1	0	0	0	0	0	0	0	0	0	0	0	0	0	0	0	0	0	0	0	0	0	0	0	0	0	0	0	0	0	0	0	0
6	6	6	6	6	6	6	7	7	9	11	10	10	10	10	9	8	8	8	8	8	8	9	10	9	9	11	9	10	10	10	12	10	9	9	9	9	9	9	9	9	9	10	10	10	11	10	10	11	12
2	2	2	2	2	2	2	5	5	4	5	5	5	5	7	6	6	6	6	6	8	8	8	8	7	7	10	10	9	9	11	10	13	12	11	10	10	10	10	10	10	10	8	8	8	8	8	7	7	6
4	4	4	4	5	6	6	8	10	10	10	10	10	10	10	10	7	8	8	8	8	8	8	9	11	11	11	10	13	11	9	8	8	8	7	7	9	7	7	7	8	8	7	7	7	7	7	6	6	6
3	3	3	3	3	3	3	6	5	5	5	5	5	5	5	5	5	5	5	6	6	6	6	6	6	6	6	5	5	5	5	5	5	5	5	6	6	7	7	8	9	8	7	7	6	6	6	6	7	7
4	4	4	4	4	4	4	6	6	6	6	6	6	6	6	6	6	7	7	7	7	7	7	7	7	7	7	5	5	5	5	4	4	4	4	4	4	4	4	4	4	4	4	4	4	3	3	3	3	3
4	4	4	4	4	4	4	4	5	5	5	5	5	5	5	4	4	5	5	5	5	6	4	4	4	4	4	4	4	4	4	4	4	4	4	4	4	4	4	4	4	4	4	4	4	4	3	3	3	3
9	9	9	9	9	9	9	9	9	8	8	8	10	10	8	5	4	3	3	3	2	3	1	1	1	1	0	0	0	0	0	0	0	0	0	0	0	0	0	0	0	0	0	0	0	0	0	0	0	0
6	6	6	7	7	7	8	10	8	8	8	8	8	8	8	9	9	9	10	10	12	13	12	11	12	13	12	13	13	13	12	12	12	13	13	13	13	12	11	12	12	12	10	11	11	11	12	10	11	11
4	4	4	4	4	4	4	4	5	5	5	5	5	5	6	7	7	8	9	9	10	8	8	8	8	9	9	10	10	9	8	8	8	8	8	8	8	8	10	11	12	12	11	10	10	9	9	8	8	8
4	4	4	4	4	4	4	4	4	4	7	6	8	10	8	8	8	8	7	10	10	10	9	9	8	9	9	10	11	10	10	10	10	9	9	8	7	7	7	6	6	6	6	6	6	5	5	5	4	4
4	4	4	4	4	4	4	6	8	7	7	5	5	4	8	6	4	4	3	3	3	2	2	2	2	2	1	1	1	1	1	1	1	1	1	1	1	2	4	3	1	1	1	1	1	0	0	0	0	0
3	3	3	3	3	5	4	4	4	4	4	4	4	4	4	4	4	4	4	3	3	3	3	3	3	3	3	3	3	3	3	3	3	3	3	3	3	3	3	3	3	3	3	3	3	3	5	2	2	2
4	4	4	4	4	4	4	5	5	8	7	7	7	7	7	7	8	8	9	10	10	10	9	8	10	10	10	11	12	10	14	12	12	12	12	12	13	10	9	10	7	6	6	6	6	6	6	6	6	5
5	5	5	5	5	5	5	5	5	6	6	6	7	7	6	6	5	5	5	5	5	6	6	6	6	6	6	6	6	7	7	7	7	6	6	6	6	6	6	6	6	6	6	6	6	6	6	6	6	6
3	3	3	3	3	3	3	3	3	5	7	7	8	8	8	8	9	10	10	10	10	10	10	9	9	9	10	9	9	9	9	8	8	8	6	6	6	6	6	7	8	8	8	8	8	8	7	7	7	6
3	3	3	3	3	3	3	3	3	5	4	5	7	5	5	5	5	6	6	6	7	7	7	7	7	6	7	7	7	7	7	7	7	7	7	7	7	7	7	7	6	6	6	6	6	6	6	6	6	6
3	3	3	3	3	3	3	3	4	4	4	4	4	5	5	5	5	4	3	3	4	4	5	5	5	5	5	4	3	3	3	3	4	4	4	4	4	4	4	4	3	2	2	2	2	2	2	2	1	1
2	2	2	2	2	2	2	2	2	2	2	3	4	5	5	5	5	5	6	6	6	6	6	6	6	6	6	6	6	5	5	5	5	5	5	5	5	5	5	5	3	3	3	3	3	3	3	3	3	3
4	4	4	4	4	4	4	4	4	4	4	5	5	5	5	5	5	5	7	7	7	7	7	8	8	8	8	8	9	9	9	11	9	9	9	9	9	9	9	9	9	9	9	9	10	9	9	9	7	7
5	5	5	5	5	6	6	8	7	7	7	9	11	11	12	14	14	13	13	13	13	13	14	14	13	13	13	12	12	12	11	15	13	13	13	13	12	12	8	8	8	5	4	3	3	3	3	3	3	3
4	4	4	4	4	4	4	6	8	8	8	9	9	9	9	9	8	9	9	9	9	9	9	9	9	9	9	9	9	9	9	8	8	8	7	7	7	7	7	7	7	7	7	7	7	7	7	6	6	6
Soma Area				Neurite Length				SRI
Vehicle	NT-ASO	ASO		Vehicle	NT-ASO	ASO		Vehicle	NT-ASO	ASO
44.5628	77.5321	97.9701		131.965	41.5495	33.4263		2	3.66667	1.4
112.483	151.889	135.479		146.952	96.5664	201.793		3.2	4.33333	2.33333
96.67	60.0139	116		142.792	109.637	165.036		3.5	1.5	6.5
93.2602	65.5549	71.9271		145.978	96.7108	126.025		2.33333	2.66667	3.25
75.678	61.6762	125.846		178.492	109.528	108.497		2.66667	1	3
73.7386	138.505	61.3991		130.758	174.712	112.941		2	2.5	1.75
76.1681	91.9175	82.0928		134.433	163.189	190.781		1.25	3	1.75
49.976	64.6811	64.5319		163.748	112.367	55.066		2.5	1.66667	1.11111
76.8714	111.652	95.1569		180.971	186.701	129.435		4.33333	2.33333	2.16667
83.5633	61.186	83.7978		163.739	126.848	157.16		2.75	2	3
44.712	62.7418	41.4513		137.721	105.153	135.44		3.33333	1.8	2.75
79.3862	65.5336	52.6826		137.816	136.164	64.9635		1.22222	2.4	2
105.45	63.9352	72.3107		129.294	141.839	82.8162		5.5	3	1.66667
118.493	58.2876	56.7532		167.47	128.242	116.687		3	2	3.5
62.5713	68.7304	78.5124		214.557	204.308	131.197		1.83333	3.5	1.4
83.6912	36.23	49.4645		145.511	163.691	93.8927		2.75	1.75	3.33333
107.88	63.168	64.7237		137.594	75.8323	130.68		2.8	2	2.33333
100.911		50.2318		223.108		157.117		3		1.66667
76.2321		79.6633		150.489		110.039		2.5		3
79.6207		137.12		96.941		140.777		2		2.75
109.329		51.9154		154.419		156.825		3.6		3
64.2336		96.734		103.494		122.763		1.75		2.25
50.1039				113.279				3.66667
50.2744				127.536				3
48.2498				109.254				2.33333
88.9126				183.937				1.5
42.9218				171.336				1.5
93.4093				182.613				1.8
61.527				175.159				2
92.77				189.683				2
[truncated: 81 more columns]

## Sheet: 4C
-90	-85	-80	-75	-70	-65	-60	-55	-50	-45	-40	-35	-30	-25	-20	-15	-10	-5	0	5	10	15	20	25	30	35	40	45	50	55	60
Vehicle
-0.431381	-0.215691	-0.0151362	0.155146	0.325428	0.491926	0.677344	0.847626	0.889251	0.855194	0.806002	0.858978	0.870331	1.17684	1.2336	2.24394	3.6062	5.75175	8.48761	11.5565	14.6556	18.2277	22.428	25.9813	29.3415	32.9326	36.6977	40.5271	44.5496	47.6374	51.7544
-0.419252	-0.227855	-0.0774706	0.159498	0.405581	0.537737	0.742806	0.89319	1.04357	1.13927	1.14383	1.24864	1.52207	1.87296	2.19652	3.04414	4.29278	6.83108	10.7365	15.2663	20.6983	26.5542	31.7037	38.1884	43.5704	50.005	54.8719	61.1197	66.6794	71.6557	76.6731
-0.69102	-0.404499	-0.112361	0.297756	0.522478	0.814617	1.05619	1.4326	1.56182	1.62362	1.73598	2.08429	2.56183	3.55622	4.47758	6.02254	8.41583	11.9159	15.68	20.5227	26.1295	30.815	36.551	42.6466	48.3096	53.5905	59.3322	64.5345	70.057	75.7874	80.6021
-0.49906	-0.258911	-0.0262663	0.382738	0.420261	0.90056	1.07317	1.34334	1.57598	1.74484	1.75984	2.15384	2.44277	2.75421	3.0469	3.8574	5.1482	6.46152	8.90054	11.1069	13.4559	16.4465	19.0806	21.6772	24.514	27.0881	29.756	32.3001	34.7504	36.8929	38.7766
-0.464359	-0.264204	-0.0200155	0.264204	0.480371	0.812628	1.08084	1.33703	1.53719	1.71733	1.88946	2.12164	2.63404	3.16244	3.7509	4.45144	5.64837	7.02543	8.67871	10.4761	12.1534	14.0348	15.7161	17.9459	20.1196	22.1091	24.0066	25.844	28.3699	30.5836	32.5492
-0.498766	-0.270415	-0.102157	0.282434	0.558858	0.721107	1.06964	1.32203	1.41217	1.50231	1.71263	-0.450692	2.37965	2.51787	3.3892	4.62109	6.85052	10.1496	14.2779	20.1309	25.9298	34.6612	38.8256	45.8263	53.0975	58.8123	66.6904	71.4196	76.7618	83.3179	87.326
-0.739425	-0.464107	-0.0550636	0.41691	0.558502	1.04621	1.36872	1.63618	1.87216	1.96656	1.8407	2.10815	2.14748	2.38347	2.50933	3.21729	4.81413	6.73349	9.02256	11.2408	13.5928	18.0609	21.6636	25.6832	29.3174	33.7068	37.75	41.8562	46.0489	50.3911	53.7185
NT-ASO
-0.586459	-0.344976	0.043122	0.258732	0.508839	1.36265	1.11686	1.32384	1.25916	1.43165	1.12548	1.63001	1.70763	2.07848	2.41483	3.0746	5.49374	7.87407	12.0181	17.5765	23.7473	29.9525	37.4342	43.247	50.5174	56.9037	64.5967	69.8231	74.6096	80.0818	85.4074
-1.06301	-0.403945	-0.0510246	0.484734	0.875923	1.38617	1.80287	2.3854	2.70431	2.98494	3.21455	3.49519	3.94165	4.71128	5.74027	7.3603	9.35027	9.2057	16.4469	21.6004	26.9538	33.5189	39.4038	45.4885	52.3428	58.3467	65.4093	71.915	78.0975	84.0588	89.8757
-0.571589	-0.268055	-0.00394199	0.220752	0.555821	0.839644	1.03674	1.24567	1.39941	1.38364	1.47825	1.53738	1.71477	1.75419	2.2627	2.93678	3.62269	4.57271	6.21652	7.77755	10.2255	12.9416	15.1491	18.2278	20.8571	23.3011	26.2221	29.6044	32.2297	34.8512	38.6985
-0.823133	-0.300332	0.266962	0.61735	0.711899	1.00667	1.54059	1.45717	0.189098	2.35817	2.78086	2.73636	3.33703	4.18797	5.05003	6.01777	8.23133	10.6229	15.8676	21.5071	28.0366	33.0588	39.3658	44.0376	47.8307	53.8429	57.8863	62.0742	65.973	70.0442	73.2199
-0.303449	-0.109945	0.00439781	0.167117	0.316642	0.479361	0.580511	0.769617	0.0527737	0.853175	0.870767	1.09066	1.22259	1.43369	1.54803	2.03179	2.6167	3.48307	4.79801	6.2229	7.49827	9.76314	11.4431	13.2462	15.1153	17.1603	19.0249	21.0963	23.1677	25.305	27.4995
ASO
-1.16892	-0.534769	0.0993818	0.69094	1.36768	1.97817	2.56973	3.12343	3.69132	4.3586	4.99748	5.88245	6.59232	7.53882	8.72667	9.71102	11.2349	12.754	14.9073	17.0653	20.2502	23.1323	25.7351	28.6172	31.7643	34.9303	38.1153	40.8838	44.1965	46.7946	49.4779
-0.398491	-0.204938	-0.0227709	0.0948787	0.432647	0.592043	0.75903	1.03608	1.1765	1.26758	1.65848	1.89757	2.17842	2.38335	2.95642	3.52949	4.224	5.0855	6.35687	7.39674	9.22601	10.5847	12.1635	13.9737	16.4596	18.4065	20.2547	22.5925	24.5888	27.2112	29.0215
-0.259161	-0.0425488	0.0773615	0.232084	0.351995	0.514454	0.680781	0.820032	0.947678	1.1024	1.15269	1.48534	1.64393	1.99593	2.69992	3.43872	4.5798	6.66082	9.5348	12.2115	16.83	21.2473	24.4849	27.796	31.2734	33.4666	36.6036	39.1604	42.4714	44.8155	46.3163
-0.475497	-0.233346	0.017611	0.215735	0.444678	0.633996	0.774884	1.00383	1.14472	1.07867	1.33403	1.62461	2.11332	2.86179	4.22664	4.85183	5.86446	7.23812	9.598	11.1346	14.08	17.1707	20.7105	24.4088	28.0675	31.5589	35.2264	38.8939	42.6098	46.3081	50.2662
-0.199769	-0.121172	0.00327491	0.144096	0.235793	0.34059	0.461762	0.560009	0.664806	0.628782	0.733579	0.910424	1.14949	1.62763	2.00752	2.73455	3.7072	5.39377	7.67638	10.5125	13.247	16.833	21.0773	25.8652	30.401	34.5798	39.538	45.0988	49.8637	56.4037	63.1042
-0.714325	-0.322769	-0.0158739	0.306895	0.666703	1.03709	1.37574	1.74084	2.16414	2.45516	2.86259	3.34939	3.75153	4.4341	5.13256	5.93683	6.98451	8.64068	10.8577	12.5615	15.0379	16.7311	19.3767	22.0964	24.3664	26.0014	28.4248	30.5255	32.9595	34.7691	36.2083
-0.236411	-0.134084	0.0317567	0.155255	0.370495	0.451651	0.642191	0.730404	0.935059	0.963287	1.12207	1.21028	1.68311	2.13828	2.79459	3.33445	3.92019	4.79173	5.92086	7.39226	9.14946	11.1713	13.2143	16.0548	18.1013	20.9347	23.1683	25.5747	28.14	31.6897	33.7009
-0.287891	-0.0959637	0.0119955	0.179932	0.299887	0.383855	0.575782	0.671746	0.815692	1.00762	0.89966	1.09159	1.42746	2.32712	3.27476	4.18642	5.36197	6.70546	8.06095	10.52	13.4949	16.6017	20.8721	24.8426	28.5252	32.8196	36.3343	39.3451	42.0081	44.983	46.5064
-1.95094	-0.5433	0.123477	0.839646	1.70399	2.44485	2.93876	3.43267	4.07475	4.74153	5.21074	6.22326	6.27265	7.03821	8.1495	9.21141	9.55714	10.9648	12.0514	13.2862	13.9776	14.1505	14.4468	15.8792	16.3484	16.0274	16.299	16.5707	17.8054	17.9783	18.5463
-0.887804	-0.438914	0.0947656	0.433927	0.882816	1.29679	1.72573	2.09482	2.51378	2.70331	3.06242	3.64598	4.21457	4.80312	5.52134	6.43408	7.12238	8.10994	9.50648	11.0876	12.5539	14.2747	15.7361	17.4468	19.4569	21.4519	23.2824	24.9084	26.9533	28.7638	30.6292
-0.3569	-0.0713801	-0.0475867	0.0475867	0.3569	0.166554	0.380694	0.547247	0.856561	0.880354	0.975528	0.880354	1.33243	1.64174	3.35486	5.3773	8.85113	13.1339	16.0605	20.7716	26.6724	32.359	36.8083	42.6615	46.3019	50.7512	54.7247	58.3413	61.5772	65.0986	70.2142
-0.527388	-0.243012	0.118921	0.341251	0.449831	0.713525	0.910003	1.13233	1.33915	1.48393	1.3133	2.14575	2.81274	3.12296	4.24496	5.4807	6.53548	7.98321	9.31202	10.7287	12.5281	13.7328	15.6614	16.8557	18.5775	20.4957	21.8504	23.6601	25.1233	26.5711	27.6517
-0.182255	-0.112157	0.0420589	0.0700982	0.154216	0.224314	0.39255	0.336471	0.434609	0.518727	0.616864	0.658923	0.855198	1.00941	1.34589	1.97677	2.63569	3.91148	5.81815	7.24815	10.4727	12.6738	14.5103	17.0759	17.9592	19.8798	21.5762	22.6838	23.7493	24.6746	25.7681
-0.286124	-0.176076	0.0330143	0.198086	0.352153	0.594257	0.660286	0.836362	1.08947	0.94641	1.00143	1.12249	1.13349	2.11292	3.13636	4.59999	5.74449	9.29903	12.7545	17.1234	22.6148	27.1268	30.8354	35.1602	38.1535	43.1057	46.066	46.8473	52.8229	53.7033	56.5865
-0.125132	-0.049159	0.008938	0.196636	0.205574	0.214512	0.299423	0.406679	0.437962	0.227919	0.107256	-0.116194	0.102787	0.513935	1.12172	2.19428	2.9406	4.42878	6.47111	7.9727	10.5468	13.331	16.0571	19.6636	21.8981	25.1918	28.119	31.578	35.1219	37.8703	41.6645
-1.01353	-0.12138	0.0971042	0.163863	0.251864	0.400555	0.509797	0.582625	0.685798	0.634212	0.588694	0.831455	0.952835	1.1956	1.72967	2.21519	2.73712	3.48968	4.76114	5.87177	7.26461	8.69083	10.5206	12.3444	14.6688	16.18	18.6744	20.6013	22.7588	24.971	27.2954
-0.18788	-0.122644	-0.0678454	0.0730643	0.245287	0.315742	0.383588	0.461871	0.435776	0.281819	0.0365322	-0.448824	0.182661	-0.0391416	0.686283	1.26558	2.02232	2.50506	3.49665	4.24556	5.25541	6.42183	7.75525	8.89297	10.3203	11.6355	12.7889	14.0831	14.9547	16.2594	17.5485
-0.620024	-0.315906	0.0117875	0.315906	0.704894	1.12924	1.46873	1.89308	2.28914	2.69227	3.20621	3.52683	4.18221	4.89182	6.08	7.67132	9.33807	11.5164	14.0248	17.0895	20.4726	23.7377	27.5286	31.5245	35.7798	39.5	43.3097	47.5226	51.3276	54.8096	58.1667

[truncated: 33 more sheets: 4D, 4E, 5C&D, 5E, 5F, 5G, S1B, S1C, S1D, S1E, S1F, S1G, S2B, S2C, S2D, S2E, S2F, S2G, S3 TUNEL, S3 CC3 …]
